# Supplementary material for: Bacterial Indole-3-Acetic Acid Influences Soil Nitrogen Acquisition in Barley and Chickpea
Source: Plants (Basel). 2021 Apr 16;10(4):780. doi: 10.3390/plants10040780 (PMC8071533; doi:10.3390/plants10040780)
Supplement: Supplementary file 1 [file plants-10-00780-s001.zip]

Archive with 1 entries (1 files):
- plants-1113772-SI.pdf
